# Supplementary material for: The role of declining therapy volumes in skilled nursing facility outcomes: a mediation analysis
Source: Health Aff Sch. 2026 Feb 7;4(2):qxag029. doi: 10.1093/haschl/qxag029 (PMC12927502; doi:10.1093/haschl/qxag029)
Supplement: qxag029_Supplementary_Data [file qxag029_supplementary_data.zip]

Archive with 2 entries (2 files):
- coi_disclosure_all.docx
- dc_readmission_appendix_revision (1).docx
